# Supplementary material for: Enhancing the Conventional Culture: the Evaluation of Several Culture Media and Growth Conditions Improves the Isolation of Ruminal Bacteria
Source: Microb Ecol. 2023 Dec 12;87(1):13. doi: 10.1007/s00248-023-02319-2 (PMC10713758; doi:10.1007/s00248-023-02319-2)
Supplement: Supplementary file 1 — (XLSX 30 kb) [file 248_2023_2319_MOESM1_ESM.xlsx]

## Sheet: Table 1
Isolate	Medium	Incubation time (days)	% id	Genus assigment	Closest specie identity
1	CAN	7	100	Staphylococcus	warneri
2	CAN	7	100	Staphylococcus	warneri
3	CAN	7	99	Staphylococcus	pasteuri
4	CAN	7	100	Staphylococcus	epidermidis
5	CAN	7	99	Streptococcus	salivarius
6	KNT	7	94	Pseudobutyrivibrio	-
7	KNT	7	94	Pseudobutyrivibrio	-
8	KNT	3	100	Streptococcus	equinus/
					lutetiensis
9	KNT	3	100	Streptococcus	equinus/
					lutetiensis
10	KNT	3	100	Streptococcus	equinus/
					lutetiensis
11	KNT	3	100	Streptococcus	equinus/
					lutetiensis
12	CAN	7	-	Low quality
13	CAN	7	100	Pediococcus	acidilactici
14	KNT	3	99	Streptococcus	equinus
15	CAN	7	99	Staphylococcus	epidermidis
16	CAN	7	100	Streptococcus	salivarius
17	CAN	7	99	Staphylococcus	epidermidis
18	CAN	7	99	Staphylococcus	epidermidis
19	CAN	7	99	Staphylococcus	epidermidis
20	KNT	3		Selenomonas	ruminantium
21	KNT	7	100	Staphylococcus	warneri
22	KNT	3	100	Streptococcus	equinus/
					lutetiensis
23	KNT	7	99	Streptococcus	lutetiensis/
					equinus
24	KNT	7	99	Streptococcus	lutetiensis/
					equinus
25	KNT	7	100	Staphylococcus	warneri
26	KNT	7	100	Streptococcus	lutetiensis/
					equinus
27	KNT	3	100	Succinivibrio	dextrinosolvens
28	KNT	3	100	Succinivibrio	dextrinosolvens
29	CAN	7	100	Staphylococcus	warneri
30	CAN	7	99	Streptococcus	orisasini
31	CAN	3	100	Staphylococcus	warneri
32	KNT	7	-	Low quality
33	CAN	3	100	Limosilactobacillus	mucosae
34	CAN	3	100	Staphylococcus	pasteuri/warneri
35	CAN	3	88	Selenomonas	ruminantium
36	KNT	3	98	Oribacterium	-
37	KNT	7	99	Streptococcus	lutetiensis/
					equinus
38	KNT	7	100	Streptococcus	lutetiensis/
					equinus
39	CAN	3	100	Limosilactobacillus	mucosae
40	KNT	7	-	Low quality
41	KNT	7	100	Staphylococcus	warneri
42	KNT	3	98	Oribacterium	-
43	KNT	7	100	Succinivibrio	dextrinosolvens
44	KNT	7	-	Low quality
45	CAN	3	99	Staphylococcus	pasteuri
46	KNT	3	99	Succinivibrio	dextrinosolvens
47	KNT	7	99	Succinivibrio	dextrinosolvens
48	KNT	7	99	Succinivibrio	dextrinosolvens
49	CAN	3	99	Selenomonas	ruminantium
50	KNT	7	100	Succinivibrio	dextrinosolvens
51	KNT	7	99	Succinivibrio	dextrinosolvens
52	KNT	7	99	Succinivibrio	dextrinosolvens
53	KNT	7	100	Succinivibrio	dextrinosolvens
54	KNT	7	100	Succinivibrio	dextrinosolvens
55	KNT	7	100	Succinivibrio	dextrinosolvens
56	KNT	7	98	Actinomyces	ruminicola
57	KNT	3	100	Butyrivibrio	fibrisolvens
	KNT	3	99	Butyrivibrio	hungatei
58	KNT	7	98	Actinomyces	ruminicola
59	CAN	7	77	Streptococcus	orisasini
60	KNT	3	100	Butyrivibrio	fibrisolvens

## Sheet: SM table 1
1. CAN medium (Atlas, 2010)
Compound	L		Vitamina K Solution			Cysteine Solution
Pancreatic casein	17 g		Compound	100mL		Compuesto	5mL
NaCl	5 g		Vitamina K	1 g		L-Cysteine	0,4 g
Yeast extract	5 g		Etanol absoluto	99 mL		NaOH (1N)	5 mL
Soytone	3 g
K2HPO4 - dipotassium phosphate	2,5 g		Hemin Solution
Glucose	2,5 g		Compound	20mL
Vitamin K Solution	1 mL		Hemin	1 g
Hemin	0,5 mL		NaOH (1N)	20 mL
cysteine	5 mL
resazurin solution	1 mL
agar	20 g

## Sheet: SM table 2
2. ER medium (Atlas, 2010)
			Salt solution
Compound	L		Compound	L
Glucose	0,5 g		NaHCO3 -Sodium bicarbonate	10 g
Maltose	0,5 g		NaCl -Sodium Chloride	2 g
(NH4)2SO4- Ammonium sulfate	0,5 g		K2HPO4 - Dipotassium phosphate	1 g
peptone	0,5 g		KH2PO4 – Monobasic phosphate	1 g
soluble starch	0,5 g		CaCl2 -Calcium Chloride	0,2 g
Yeast extract	0,5 g		MgSO4 – Magnesium Sulfate	0,2 g
Salt solution	500 mL
rumen fluid	300 mL
Resazurin	4 mL
HCl-Cysteine	0,5 g
agar	15 g

## Sheet: SM table 3
3. Glucose /cellobiose medium (Rodríguez et al., 2011)
Compound	L		Salt solution			VFA solution
Glucose	5g		Compound	L		Compound	L
cellobiose	5g*		SALT I			Acetic acid	17mL
Yeast extract	2,5g		K2HPO4 - Dipotassium phosphate	3g		butyric acid	4mL
Salt I	150mL		SALT II			propionic acid	6mL
Salt II	150mL		KH2PO4 – Monopotassium phosphate	3g		Iso-butyric acid	1mL
AGVs	0,4mL		(NH4)2SO4- Ammonium sulfate	6g		2-methyl-butyric acid	1mL
NaHCO3	6g		NaCl- Sodium Chloride	6g		n-valeric acid	1mL
rumen fluid	400mL		MgSO4 * 7H2O – Magnesium Sulfate	1,23g		isovaleric acid	1mL
Resazurin	1mL		CaCl2 * 2 H2O -Calcium Chloride	0,79g
HCl-Cysteine	1g
agar	13g

## Sheet: SM table 4
4. Goodman medium (Goodman et al., 2011)
Compound	L		KH2PO4 solution			Histidine Solution				Mineral salt Solution
Glucose	0,4g								Compound	L
cellobiose	1g		Compound	100 mL		Compound	15 mL		EDTA	0,5 g
Maltose	1g		KH2PO4	13,6 g		Hematine	18 mg		MgSO4*7H2O – Magnesium Sulfate Heptahydrate	3 g
Fructose	1g		H2O	100 mL		Histidine 0.2M	15 mL		MnSO4*H2O – Manganese Sulfate	0,5 g
casein peptone	2g								NaCl – Sodium Chloride	1 g
Yeast extract	1g								FeSO4*7H2O – Iron Sulfate Heptahydrate	0,1 g
Meat extract	5g		CaCl2 solution			Tween 80 Solution			Co (NO3)2 *6H2O – Cobalt Nitrate Hexahydrate	0,1 g
KH2PO4 solution – Monopotassium phosphate	100mL		Compound	100 mL		Compound	20 mL		CaCl2 -Calcium Chloride	0,1 g
MgSO4 * 7H2O – Magnesium Sulfate	20mg		CaCl2	800 mg		Tween 80	2,5 mL		ZnSO4*7H2O – Zinc Sulfate Heptahydrate	0,1 g
NaHCO3 -Sodium bicarbonate	400mg		H2O	100 mL		H2O	10 mL		CuSO4*5H2O – Copper Sulfate pentahydrate	0,01 g
NaCl2 -Sodium chloride	80mg								H3BO3- Boric Acid	0,01 g
CaCl2 solution	1mL		Vitamina K Solution						Na2MoO4*2H2O – Sodium Molybdate dihydrate	0,01 g
Vitamin K Solution	1mL		Compound	10 mL		Vitamin Solution			Na2SeO3 -Sodium selenite	0,001g
FeSO4 solution	1mL		Vitamina K	10 mg		Compound	L		Na2WO4*2H2O – Sodium tungstate dihydrate	0,01 g
Histidine/Hematin Solution	1mL		H2O	10 mL		Folic acid	0,002 g		NiCl2*6H2O – Nickel Chloride Hexahydrate	0,02 g
Tween 80	2mL					Pyridoxine Hydrochloride	0,01 g
Vitamin Solution	10mL		FeSO4 Solution			Riboflavin	0,005 g
Mineral Solution	10mL		Compound	20 mL		biotin	0,002 g		VFA solution
AGV solution	5,8mL		FeSO4	8 mg		thiamine	0,005 g		Compound	50 mL
Resazurin	4mL		H2O	20 mL		Nicotinic acid	0,005 g		Acetic acid	14,65 mL
HCl-Cysteine	1g					calcium pantothenate	0,005 g		isovaleric acid	0,86 mL
Agar	12g					B12 vitamin	0,1 mg		Propionic Acid	17,24 mL
						P-aminobenzoic acid	0,005 g		butyric acid	17,24 mL
						monopotassium phosphate	0,9 g

## Sheet: SM table 5
5. Kenters medium(Kenters, Henderson, Jeyanathan, Kittelmann, & Janssen, 2011)
Compound	L
Mineral Salts Solution	950 mL		Mineral salt Solution			Vitamin Solution
Selenite/Tungstate Solution	1 mL		Compuesto	950 mL		Compound	L
Enriched Ruminal Fluid**	5% (v/v)		KH2PO4 – Dipotassium phosphate	1,4 g		Folic acid	0,01 g
Solution 10	1 mL		(NH4)2SO4 – Ammonium Sulfate	0,6 g		Pyridoxine Hydrochloride	0,15 g
HCl- Cysteine	0,5 g		KCl- Potassium Chloride	1,5 g		Riboflavin	0,03 g
NaHCO3	4,2 g					Biotin	0,01 g
Resazurin	0,4 mL					Thiamin	0,1 g
			Selenito/Tungstato solution			Nicotinic acid	0,1 g
Ruminal fluid enriched			Compound	L		Calcium pantothenate	0,05 g
Compound	100 ml		NaOH – Sodium Hydroxide	0,5 g		B12 vitamin	0,05 g
Glucose	0,34 g		Na2SeO3*5H2O -Sodium Selenite pentahydrate	0,003 g		P-aminobenzoic acid	0,04 g
Cellobiose	0,34 g		Na2WO4*2H2O - Sodium tungstate dihydrate	0,004 g
Xylose	0,30 g
Arabinose	0,30 g
Sodium Lactate	0,30 g		Solution 10
Casaminoacids	2 g		Compound	L
BactoPeptone	2 g		H3BO3	0,006 mg
Yeast extract	2 g		CuCl2	0,002 mg
Vitamins 10	2 mL

## Sheet: SM table 6
6. Kikuyo medium (CMINA-Lab design)
Compound	L		Salt solution			VFA solution
Salt I	150 mL		Compound	L		Compound	L
Salt II	150 mL		SALT I			Acetic acid	17mL
AGVs	0,4 mL		K2HPO4 - Dipotassium phosphate	3g		butyric acid	4mL
NaHCO3	6 g		SALT II			propionic acid	6mL
Kikuyu juice	400 mL		KH2PO4 – Monopotassium phosphate	3g		Iso-butyric acid	1mL
Resazurin	1 mL		(NH4)2SO4- Ammonium sulfate	6g		2-methyl-butyric acid	1mL
HCl-Cysteine	1 g		NaCl- Sodium Chloride	6g		n-valeric acid	1mL
agar	13 g		MgSO4 * 7H2O – Magnesium Sulfate	1,23g		isovaleric acid	1mL
			CaCl2 * 2 H2O -Calcium Chloride	0,79g

## Sheet: SM table 7
7. Nyonyo medium (Nyonyo, Shinkai, & Mitsumori, 2014)
Compound	L		Vitamin Solution			VFA solution
cellobiose	0,5 g		Compound	L		Compound	L
Azo-CMC	2 g		Pyridoxine Hydrochloride	0,2 g		Acetic acid	20 mL
NaCl	0,9 g		Riboflavin	0,2 g		Iso-butyric acid	1 mL
(NH4)2SO4	0,9 g		Thiamine hydrochloride	0,2 g		iso-valeric acid	1,2 mL
MnCl2	0,16 g		Nicotinamide	0,2 g		n-valeric acid	1,2 mL
MgCl2	1 g		Pantothenic acid	0,2 g		2-methylbutyric acid	1,2 mL
CaCl2	0,066 g		Amino benzoic acid	0,01 g
mgSO4	0,1 g		Folic acid	0,005 g
FeSO4	0,02 g		biotin	0,005 g
ZnSO4	0,02 g		B12 vitamin	0,005 g
CoCl2	0,002 g
casamino acids	2 g
Hemin	0,0005 g
Na2CO3	4 g
Rumen fluid	400 mL
AGVs	66,7 mL
Vitamin Solution	10 mL
HCl-Cysteine	0,5 g
Resazurin	1 mL

## Sheet: SM table 8
8. Red Clover medium (Lab design)
Compound	L		Salt solution			VFA solution
Salt I	150 mL		Compound	L		Compound	L
Salt II	150 mL		SALT I			Acetic acid	17mL
AGVs	0,4 mL		K2HPO4 - Dipotassium phosphate	3g		butyric acid	4mL
NaHCO3	6 g		SALT II			propionic acid	6mL
Red clover juice	400 mL		KH2PO4 – Monopotassium phosphate	3g		Iso-butyric acid	1mL
Resazurin	1 mL		(NH4)2SO4- Ammonium sulfate	6g		2-methyl-butyric acid	1mL
HCl-Cysteine	1 g		NaCl- Sodium Chloride	6g		n-valeric acid	1mL
agar	13 g		MgSO4 * 7H2O – Magnesium Sulfate	1,23g		isovaleric acid	1mL
			CaCl2 * 2 H2O -Calcium Chloride	0,79g

## Sheet: SM table 9
Dilution media (Rodríguez et al., 2011)
			Salt solution
Compound	L		Compound	L
Salt I	150 mL		SALT I
Salt II	150 mL		K2HPO4 - Dipotassium phosphate	3g
NaHCO3	6 g		SALT II
Resazurin	1 mL		KH2PO4 – Monopotassium phosphate	3g
HCl-Cysteine	1 g		(NH4)2SO4- Ammonium sulfate	6g
			NaCl- Sodium Chloride	6g
			MgSO4 * 7H2O – Magnesium Sulfate	1,23g
			CaCl2 * 2 H2O -Calcium Chloride	0,79g
